# Supplementary material for: COVID-19 pandemic and Farr’s law: A global comparison and prediction of outbreak acceleration and deceleration rates
Source: PLoS One. 2020 Sep 17;15(9):e0239175. doi: 10.1371/journal.pone.0239175 (PMC7498003; doi:10.1371/journal.pone.0239175)
Supplement: S2 Table — (XLSX) [file pone.0239175.s002.xlsx]

## Sheet: Sheet5
Country	Number of cases predicted
	N (CI 95%)
	2020-04-15	2020-04-20	2020-04-25	2020-04-30	2020-05-05	2020-05-10	2020-05-15	2020-05-20	2020-05-25	2020-05-30	2020-06-05	2020-06-10	Total predicted cases
World	432483⸱7 (400294⸱6-464672⸱7)	362256⸱9 (287241⸱2-449313⸱1)	249084⸱6 (156605⸱5-383187⸱8)	140591⸱9 (64872⸱5-288227⸱3)	65141⸱4 (20417⸱7-191213⸱8)	24776⸱3 (4882⸱6-111883)	7735⸱7 (887⸱1-57739)	1982⸱7 (122⸱5-26280⸱6)	417⸱1 (12⸱8-10550⸱3)	72 (1-3735⸱5)	10⸱2 (0⸱1-1166⸱5)	1⸱2 (0-321⸱3)	1284553⸱6 (935337⸱5-1988290⸱9)
USA	165353⸱7 (144602⸱4-186104⸱9)	122921⸱9 (82208-175251⸱4)	63982⸱4 (28617⸱4-130054⸱3)	23318⸱9 (6099⸱9-76058⸱5)	5950⸱7 (796⸱1-35053⸱5)	1063⸱3 (63⸱6-12731⸱3)	133 (3⸱1-3644)	11⸱7 (0⸱1-821⸱9)	0⸱7 (0-146⸱1)	0 (0-20⸱5)	0 (0-2⸱3)	0 (0-0⸱2)	382736⸱2 (262390⸱7-619889)
UK	33446⸱6 (29102⸱1-37791⸱1)	41348⸱9 (27238⸱5-59645⸱2)	41821⸱2 (18148⸱2-87020⸱1)	34605⸱9 (8607⸱5-117360⸱3)	23427⸱4 (2906⸱1-146312⸱2)	12975⸱3 (698⸱5-168615⸱4)	5879⸱4 (119⸱5-179626⸱9)	2179⸱5 (14⸱6-176889⸱9)	661 (1⸱3-161024⸱6)	164 (0⸱1-135499⸱9)	33⸱3 (0-105400⸱6)	5⸱5 (0-75788⸱8)	196548⸱1 (86836⸱4-1450974⸱8)
Spain	26429⸱4 (19520⸱6-33338⸱3)	16955⸱9 (6831⸱8-34032)	7889⸱2 (1280⸱7-31781⸱1)	2662⸱1 (128⸱6-27151)	651⸱5 (6⸱9-21219⸱8)	115⸱6 (0⸱2-15171⸱7)	14⸱9 (0-9923⸱4)	1⸱4 (0-5937⸱8)	0⸱1 (0-3250⸱4)	0 (0-1627⸱7)	0 (0-745⸱7)	0 (0-312⸱5)	54720⸱2 (27768⸱8-184491⸱3)
Brazil	8412⸱1 (2126⸱6-14697⸱7)	10040⸱5 (162⸱2-53552⸱9)	10185⸱4 (2⸱7-289754⸱8)	8781⸱5 (0-2328044⸱5)	6434⸱7 (0-27775697⸱9)	4007⸱4 (0-492098148)	2121⸱1 (0-12946474492⸱4)	954⸱2 (0-505783140632⸱4)	364⸱8 (0-29342034073639⸱3)	118⸱5 (0-2527720931640610)	32⸱7 (0-323356110221678000)	7⸱7 (0-61425126346661700000)	51460⸱6 (2291⸱5-61751040039101300000)
Germany	20030⸱1 (13967⸱5-26092⸱7)	14416⸱7 (4888⸱5-31869⸱5)	8254⸱1 (949-40335⸱2)	3759⸱2 (102⸱2-52899⸱2)	1361⸱9 (6⸱1-71889⸱9)	392⸱5 (0⸱2-101237⸱4)	90 (0-147730)	16⸱4 (0-223383⸱6)	2⸱4 (0-350016⸱2)	0⸱3 (0-568302⸱5)	0 (0-956148⸱8)	0 (0-1666963)	48323⸱5 (19913⸱6-4236867⸱9)
Italy	15269⸱5 (10687⸱6-19851⸱3)	10399⸱6 (3566⸱1-22851⸱3)	6190⸱4 (727⸱9-29889⸱1)	3220⸱6 (90⸱9-44421⸱4)	1464⸱5 (6⸱9-75015⸱6)	582 (0⸱3-143942⸱7)	202⸱2 (0-313838⸱7)	61⸱4 (0-777503⸱1)	16⸱3 (0-2188652⸱2)	3⸱8 (0-7000518⸱7)	0⸱8 (0-25442663⸱8)	0⸱1 (0-105068812⸱4)	37411⸱1 (15079⸱8-141127960⸱3)
Canada	7174⸱3 (5058⸱8-9289⸱9)	5361 (1879⸱5-11639⸱5)	2859⸱4 (351⸱4-13478⸱8)	1088⸱6 (33⸱1-14426⸱7)	295⸱8 (1⸱6-14271⸱7)	57⸱4 (0-13049⸱1)	7⸱9 (0-11027⸱6)	0⸱8 (0-8613⸱4)	0⸱1 (0-6218⸱2)	0 (0-4149⸱1)	0 (0-2558⸱8)	0 (0-1458⸱5)	16845⸱4 (7324⸱4-110181⸱3)
Indonesia	1257⸱7 (915⸱5-1599⸱9)	1531 (590⸱4-3151⸱5)	1749⸱7 (260⸱3-7414⸱7)	1877⸱5 (78⸱4-20835⸱1)	1891⸱6 (16⸱1-69924⸱1)	1789⸱2 (2⸱3-280277⸱1)	1588⸱9 (0⸱2-1341771⸱3)	1324⸱8 (0-7671834⸱8)	1037⸱1 (0-52390186⸱7)	762⸱3 (0-427297738)	526 (0-4162374849⸱4)	340⸱8 (0-48426349359⸱7)	15676⸱5 (1863⸱2-53077808942⸱2)
Netherlands	5274 (4264⸱4-6283⸱6)	4153⸱8 (2195⸱8-7025)	2535 (708⸱4-7250⸱8)	1198⸱8 (143⸱2-6909⸱4)	439⸱3 (18⸱1-6078⸱6)	124⸱8 (1⸱4-4937⸱1)	27⸱5 (0⸱1-3702⸱1)	4⸱7 (0-2562⸱9)	0⸱6 (0-1638⸱1)	0⸱1 (0-966⸱6)	0 (0-526⸱6)	0 (0-264⸱8)	13758⸱5 (7331⸱5-48145⸱4)
Portugal	4257⸱8 (2580⸱6-5935⸱1)	3465⸱2 (771⸱5-9384⸱9)	2260⸱6 (112⸱1-16582⸱2)	1182⸱2 (7⸱9-32738⸱6)	495⸱6 (0⸱3-72224⸱5)	166⸱6 (0-178039⸱7)	44⸱9 (0-490406⸱4)	9⸱7 (0-1509392⸱6)	1⸱7 (0-5191051⸱2)	0⸱2 (0-19948735⸱9)	0 (0-85660858⸱1)	0 (0-411013825⸱8)	11884⸱5 (3472⸱4-524129175)
Ukraine	1180⸱7 (310⸱9-2050⸱4)	1696⸱9 (31-8887⸱7)	1980⸱2 (0⸱7-54323⸱3)	1876⸱3 (0-468196⸱5)	1443⸱6 (0-5690026⸱1)	901⸱8 (0-97508959⸱8)	457⸱4 (0-2356237050)	188⸱4 (0-80285595090)	63 (0-3857451496157⸱2)	17⸱1 (0-261340976839194)	3⸱8 (0-24966561823238400)	0⸱7 (0-3363211360876660000)	9809⸱8 (342⸱6-3388443203873800000)
Chile	2357 (1903⸱3-2810⸱8)	2479⸱7 (1305⸱6-4205⸱2)	2077⸱3 (575⸱9-5974⸱1)	1385⸱8 (163⸱3-8059⸱3)	736⸱1 (29⸱8-10324⸱2)	311⸱4 (3⸱5-12558⸱7)	104⸱9 (0⸱3-14506⸱6)	28⸱1 (0-15911⸱8)	6 (0-16573⸱2)	1 (0-16391⸱7)	0⸱1 (0-15394⸱9)	0 (0-13729⸱6)	9487⸱5 (3981⸱7-136440⸱2)
Ireland	3430⸱1 (2604⸱2-4256⸱1)	2839⸱4 (1242⸱5-5424⸱1)	1755⸱5 (336⸱2-6406⸱2)	810⸱7 (51⸱6-7011⸱9)	279⸱6 (4⸱5-7112⸱8)	72 (0⸱2-6686⸱6)	13⸱9 (0-5825⸱4)	2 (0-4703⸱5)	0⸱2 (0-3519⸱4)	0 (0-2440⸱5)	0 (0-1568⸱4)	0 (0-934⸱1)	9203⸱5 (4239⸱2-55888⸱9)
Mexico	1500⸱4 (1126⸱8-1874⸱1)	1781⸱9 (754⸱7-3472⸱2)	1777⸱2 (318⸱8-6747⸱9)	1488⸱6 (84⸱9-13755⸱8)	1047⸱1 (14⸱3-29413⸱8)	618⸱6 (1⸱5-65973⸱1)	306⸱9 (0⸱1-155214⸱3)	127⸱9 (0-383041⸱8)	44⸱7 (0-991539⸱6)	13⸱1 (0-2692299⸱8)	3⸱2 (0-7668072⸱8)	0⸱7 (0-22908597⸱2)	8710⸱4 (2301⸱1-34920002⸱2)
New Zealand	909 (-161⸱1-1979⸱2)	1548⸱7 (-8⸱6-15982⸱8)	1938⸱3 (0⸱1-206443⸱4)	1782⸱2 (0-4265078⸱8)	1203⸱9 (0-140938746⸱2)	597⸱4 (0-7449223321⸱1)	217⸱8 (0-629750941865⸱9)	58⸱3 (0-85153773536986⸱3)	11⸱5 (0-18416886505457600)	1⸱7 (0-6370973025961090000)	0⸱2 (0-3⸱52510909385283E+21)	0 (0-3⸱11972705010421E+24)	8269⸱1 (-169⸱6-3⸱12325854867376E+24)
Israel	3225⸱7 (2452⸱8-3998⸱5)	2471⸱6 (1086⸱7-4707⸱7)	1264⸱9 (244⸱5-4589⸱1)	432⸱4 (27⸱9-3704⸱1)	98⸱7 (1⸱6-2475⸱4)	15⸱1 (0-1369⸱7)	1⸱5 (0-627⸱5)	0⸱1 (0-238)	0 (0-74⸱8)	0 (0-19⸱4)	0 (0-4⸱2)	0 (0-0⸱7)	7510 (3813⸱7-21809⸱2)
Algeria	541⸱2 (4⸱4-1077⸱9)	626 (0-4946⸱6)	696⸱4 (0-43488⸱7)	745⸱2 (0-732481⸱9)	766⸱9 (0-23635655⸱9)	759⸱2 (0-1461128057⸱2)	722⸱8 (0-173044884807⸱6)	661⸱9 (0-39262605471256⸱2)	583 (0-17066691185555700)	493⸱9 (0-14212465010296400000)	402⸱4 (0-2⸱26745852012153E+22)	315⸱4 (0-6⸱93041366502626E+25)	7314⸱2 (4⸱4-6⸱9326825465035E+25)
Saudi Arabia	1089⸱2 (468⸱4-1710)	1172⸱9 (93⸱3-4538⸱7)	1105⸱2 (7-16548⸱8)	911⸱2 (0⸱2-82889⸱2)	657⸱3 (0-570329⸱4)	414⸱9 (0-5390755⸱2)	229⸱2 (0-69995352⸱5)	110⸱8 (0-1248488578⸱6)	46⸱8 (0-30591143774⸱4)	17⸱3 (0-1029680835338⸱5)	5⸱6 (0-47610782258763⸱2)	1⸱6 (0-3024153126153100)	5762 (568⸱9-3072825504941670)
Switzerland	2608⸱3 (1441⸱5-3775)	1488⸱1 (251⸱2-4511⸱7)	640⸱9 (18⸱3-5891⸱3)	208⸱4 (0⸱6-8404⸱8)	51⸱1 (0-13100⸱7)	9⸱5 (0-22310⸱6)	1⸱3 (0-41512⸱2)	0⸱1 (0-84389⸱5)	0 (0-187434⸱7)	0 (0-454841⸱6)	0 (0-1205921⸱2)	0 (0-3493222⸱3)	5007⸱7 (1711⸱5-5525315⸱7)
Finland	795⸱9 (448⸱2-1143⸱5)	807⸱1 (144⸱2-2393⸱8)	754 (24⸱1-6633)	648⸱9 (2⸱1-24327⸱4)	514⸱4 (0⸱1-118097⸱7)	375⸱7 (0-758839⸱9)	252⸱8 (0-6453892⸱2)	156⸱7 (0-72653412⸱7)	89⸱5 (0-1082562737⸱8)	47⸱1 (0-21350737060⸱2)	22⸱8 (0-557359505327⸱3)	10⸱2 (0-19258421793448⸱3)	4475 (618⸱7-19838294617313⸱7)
Norway	654⸱2 (397⸱1-911⸱2)	636⸱7 (142⸱4-1720⸱8)	578⸱1 (28⸱9-4222⸱8)	489⸱7 (3⸱3-13465⸱9)	387 (0⸱2-55799)	285⸱3 (0-300453⸱7)	196⸱2 (0-2102271⸱6)	125⸱9 (0-19114374⸱4)	75⸱3 (0-225835002⸱1)	42⸱1 (0-3467227432⸱6)	21⸱9 (0-69172475284⸱1)	10⸱6 (0-1793263934124⸱9)	3503 (572⸱1-1866151065063)
DRC	75⸱1 (53⸱6-96⸱7)	98⸱8 (35⸱8-210⸱8)	127⸱6 (16⸱8-580⸱1)	161⸱6 (5⸱5-2015⸱7)	200⸱7 (1⸱3-8843⸱9)	244⸱6 (0⸱2-48992⸱9)	292⸱3 (0-342677⸱8)	342⸱8 (0-3026241⸱9)	394⸱3 (0-33743224⸱1)	445 (0-475044983⸱4)	492⸱5 (0-8443997894)	534⸱9 (0-189507636972⸱6)	3410⸱2 (113⸱1-198463852733⸱7)
Czechia	1029⸱3 (692⸱6-1366)	781⸱5 (238⸱1-1826⸱7)	480⸱2 (44⸱6-2623⸱2)	238⸱7 (4⸱5-4045⸱6)	96 (0⸱3-6700⸱5)	31⸱3 (0-11917⸱7)	8⸱2 (0-22764⸱2)	1⸱8 (0-46696⸱3)	0⸱3 (0-102868⸱5)	0 (0-243361⸱5)	0 (0-618288⸱9)	0 (0-1686945⸱4)	2667⸱3 (980⸱1-2749404⸱5)
Argentina	1294⸱7 (1064⸱1-1525⸱3)	767⸱5 (426⸱1-1255)	295⸱6 (91⸱1-790⸱4)	74 (10⸱4-381)	12 (0⸱6-140⸱6)	1⸱3 (0-39⸱7)	0⸱1 (0-8⸱6)	0 (0-1⸱4)	0 (0-0⸱2)	0 (0-0)	0 (0-0)	0 (0-0)	2445⸱3 (1592⸱5-4142⸱4)
Panama	915⸱6 (599⸱6-1231⸱5)	734⸱6 (206⸱3-1788)	441⸱7 (34⸱8-2616⸱5)	199 (2⸱9-3859⸱4)	67⸱2 (0⸱1-5737⸱9)	17 (0-8598⸱7)	3⸱2 (0-12988⸱2)	0⸱5 (0-19774⸱5)	0 (0-30346⸱1)	0 (0-46939⸱5)	0 (0-73183⸱7)	0 (0-115008⸱6)	2378⸱9 (843⸱8-322072⸱6)
Poland	1292⸱3 (659⸱2-1925⸱5)	611 (81⸱1-2020⸱9)	192⸱6 (3⸱4-2106⸱6)	40⸱5 (0-2180⸱8)	5⸱7 (0-2242⸱2)	0⸱5 (0-2289⸱5)	0 (0-2321⸱9)	0 (0-2338⸱5)	0 (0-2339⸱2)	0 (0-2323⸱8)	0 (0-2292⸱7)	0 (0-2246⸱6)	2142⸱6 (743⸱7-26628⸱2)
Cyprus	172⸱6 (67⸱1-278⸱2)	211⸱7 (12⸱4-886)	239⸱6 (0⸱8-4197⸱5)	250⸱4 (0-29588⸱1)	241⸱6 (0-310311⸱9)	215⸱2 (0-4842115⸱2)	177 (0-112415709⸱5)	134⸱4 (0-3883060079⸱2)	94⸱2 (0-199561349090⸱5)	61 (0-15259277442387⸱3)	36⸱4 (0-1735988022920440)	20⸱1 (0-293842558422899000)	1854⸱3 (80⸱3-295594009285274000)
Austria	1070 (713⸱9-1426⸱2)	476 (141⸱4-1126⸱9)	132⸱8 (11⸱7-744⸱4)	23⸱2 (0⸱4-411⸱1)	2⸱6 (0-189⸱8)	0⸱2 (0-73⸱3)	0 (0-23⸱7)	0 (0-6⸱4)	0 (0-1⸱4)	0 (0-0⸱3)	0 (0-0)	0 (0-0)	1704⸱8 (867⸱4-4003⸱5)
Slovenia	165⸱1 (78⸱3-251⸱8)	161⸱1 (17⸱2-572)	150⸱7 (1⸱7-1898⸱1)	134⸱9 (0⸱1-9203)	115⸱7 (0-65191⸱8)	95 (0-674715⸱9)	74⸱8 (0-10202655⸱1)	56⸱4 (0-225408142⸱5)	40⸱7 (0-7275957607⸱2)	28⸱1 (0-343142794303⸱1)	18⸱6 (0-23644153529909⸱5)	11⸱8 (0-2380328089438680)	1052⸱9 (97⸱4-2404322898083130)
Bahrain	161⸱9 (31⸱2-292⸱7)	162⸱6 (1⸱2-960⸱1)	152⸱9 (0-5328⸱8)	134⸱6 (0-50049⸱5)	110⸱9 (0-795441⸱5)	85⸱6 (0-21392346⸱6)	61⸱8 (0-973531252⸱9)	41⸱8 (0-74969164774⸱1)	26⸱5 (0-9769149354095)	15⸱7 (0-2154131089151650)	8⸱7 (0-803764481101058000)	4⸱5 (0-5⸱07489188901822E+20)	967⸱5 (32⸱4-5⸱08295117359126E+20)
Hungary	348 (271⸱7-424⸱2)	230⸱1 (109⸱6-417)	107⸱9 (24⸱4-354⸱2)	35⸱8 (3-260)	8⸱4 (0⸱2-164⸱9)	1⸱4 (0-90⸱4)	0⸱2 (0-42⸱8)	0 (0-17⸱5)	0 (0-6⸱2)	0 (0-1⸱9)	0 (0-0⸱5)	0 (0-0⸱1)	731⸱8 (408⸱9-1779⸱9)
Dominican Republic	457⸱4 (117⸱8-797)	180⸱1 (3⸱1-952⸱5)	38 (0-1063⸱6)	4⸱3 (0-1109⸱4)	0⸱3 (0-1081⸱2)	0 (0-984⸱4)	0 (0-837⸱3)	0 (0-665⸱3)	0 (0-493⸱9)	0 (0-342⸱6)	0 (0-222)	0 (0-134⸱4)	680⸱1 (120⸱9-8683⸱6)
Thailand	297⸱8 (170⸱4-425⸱1)	203⸱4 (38⸱1-592)	97 (3⸱4-821⸱2)	32⸱2 (0⸱1-1134⸱4)	7⸱5 (0-1560⸱8)	1⸱2 (0-2138⸱7)	0⸱1 (0-2918⸱7)	0 (0-3967⸱1)	0 (0-5370⸱2)	0 (0-7240⸱2)	0 (0-9721⸱7)	0 (0-13000⸱9)	639⸱3 (212⸱1-48891)
Philippines	449⸱5 (230⸱5-668⸱4)	135⸱9 (18⸱3-446⸱9)	23⸱5 (0⸱4-254⸱7)	2⸱3 (0-123⸱7)	0⸱1 (0-51⸱2)	0 (0-18⸱1)	0 (0-5⸱4)	0 (0-1⸱4)	0 (0-0⸱3)	0 (0-0⸱1)	0 (0-0)	0 (0-0)	611⸱4 (249⸱3-1570⸱1)
Bosnia and Herzegovina	226⸱8 (120⸱7-333)	172 (25⸱9-544⸱3)	98⸱1 (2⸱2-982⸱4)	42⸱1 (0⸱1-1958)	13⸱6 (0-4309⸱4)	3⸱3 (0-10474)	0⸱6 (0-28111⸱9)	0⸱1 (0-83319⸱4)	0 (0-272699⸱8)	0 (0-985610⸱1)	0 (0-3933754⸱4)	0 (0-17337686⸱1)	556⸱6 (148⸱8-22659782⸱9)
North Macedonia	190 (55-325⸱1)	156⸱3 (3⸱8-782⸱5)	104⸱1 (0⸱1-2608⸱1)	56⸱1 (0-12035⸱3)	24⸱5 (0-76898⸱9)	8⸱6 (0-680306⸱5)	2⸱5 (0-8333207⸱4)	0⸱6 (0-141332716⸱4)	0⸱1 (0-3318915440⸱7)	0 (0-107912718747⸱8)	0 (0-4858162599392⸱8)	0 (0-302826881025944)	542⸱9 (58⸱9-307796425698406)
Armenia	153⸱7 (50⸱9-256⸱5)	135⸱2 (4⸱9-628⸱4)	102⸱7 (0⸱1-2219⸱9)	67⸱5 (0-11310⸱5)	38⸱3 (0-83105⸱2)	18⸱8 (0-880612)	8 (0-13457043⸱7)	2⸱9 (0-296567431⸱8)	0⸱9 (0-9425533875⸱8)	0⸱3 (0-432013352031)	0⸱1 (0-28555981311925⸱3)	0 (0-2722110289525490)	528⸱3 (55⸱9-2751108020725930)
Lithuania	242⸱7 (82⸱6-402⸱7)	154⸱2 (6⸱1-704⸱8)	67⸱2 (0⸱1-1404⸱6)	20⸱1 (0-3187⸱4)	4⸱1 (0-8235⸱7)	0⸱6 (0-24230⸱1)	0⸱1 (0-81171⸱7)	0 (0-309632⸱2)	0 (0-1344869⸱9)	0 (0-6651305⸱8)	0 (0-37456397⸱7)	0 (0-240180399⸱4)	489 (88⸱8-286061941⸱9)
Luxembourg	290⸱8 (91⸱1-490⸱5)	111⸱2 (3⸱4-533⸱3)	27 (0-621)	4⸱2 (0-774⸱2)	0⸱4 (0-1033⸱5)	0 (0-1477⸱4)	0 (0-2261⸱4)	0 (0-3706⸱5)	0 (0-6505)	0 (0-12224⸱3)	0 (0-24598⸱3)	0 (0-53001⸱3)	433⸱5 (94⸱6-107226⸱8)
S⸱ Korea	193 (125⸱5-260⸱5)	118 (32⸱4-290⸱2)	61 (4⸱6-369)	26⸱7 (0⸱4-535⸱5)	9⸱9 (0-887⸱3)	3⸱1 (0-1678)	0⸱8 (0-3622⸱6)	0⸱2 (0-8927⸱1)	0 (0-25112⸱3)	0 (0-80637⸱9)	0 (0-295576⸱3)	0 (0-1236738⸱3)	412⸱6 (162⸱9-1654635)
Bulgaria	127 (58⸱7-195⸱3)	106⸱4 (10⸱5-387⸱2)	77⸱7 (0⸱8-1027⸱8)	49⸱4 (0-3654⸱9)	27⸱3 (0-17407⸱8)	13⸱2 (0-111051⸱8)	5⸱5 (0-948908⸱4)	2 (0-10860235⸱5)	0⸱6 (0-166483196⸱8)	0⸱2 (0-3418359952⸱2)	0 (0-94011590298⸱9)	0 (0-3463069669662⸱4)	409⸱4 (70-3560678045979)
Afghanistan	175⸱7 (41⸱1-310⸱4)	123⸱4 (1⸱6-679⸱7)	60⸱6 (0-1838⸱1)	20⸱8 (0-6138⸱1)	5 (0-25311⸱4)	0⸱8 (0-128887⸱8)	0⸱1 (0-810439⸱9)	0 (0-6292790⸱5)	0 (0-60336364⸱2)	0 (0-714378499⸱3)	0 (0-10444580294⸱1)	0 (0-188567563663⸱6)	386⸱5 (42⸱7-199794125217)
Channel Islands	160⸱9 (68⸱7-253⸱1)	120⸱3 (9⸱4-468⸱1)	59⸱3 (0⸱4-897⸱7)	19⸱3 (0-1785⸱6)	4⸱1 (0-3683⸱8)	0⸱6 (0-7882⸱6)	0⸱1 (0-17494⸱8)	0 (0-40272⸱2)	0 (0-96152⸱4)	0 (0-238108⸱2)	0 (0-611571⸱7)	0 (0-1629219)	364⸱5 (78⸱5-2647789⸱2)
Australia	255⸱3 (179⸱1-331⸱6)	59⸱5 (20⸱5-130⸱4)	7⸱6 (0⸱9-36⸱4)	0⸱5 (0-7⸱2)	0 (0-1)	0 (0-0⸱1)	0 (0-0)	0 (0-0)	0 (0-0)	0 (0-0)	0 (0-0)	0 (0-0)	323 (200⸱5-506⸱7)
Burkina Faso	95⸱3 (18⸱5-172⸱2)	82 (0⸱6-483⸱5)	61⸱2 (0-2126⸱4)	39⸱6 (0-14646⸱4)	22⸱2 (0-157991⸱2)	10⸱8 (0-2668999⸱5)	4⸱6 (0-70612028⸱7)	1⸱7 (0-2925656594⸱1)	0⸱5 (0-189837706285⸱6)	0⸱1 (0-19291059357032⸱6)	0 (0-3070040797168040)	0 (0-765150182584997000)	318⸱2 (19⸱1-768239707278341000)
Iceland	174⸱5 (148⸱2-200⸱8)	88⸱8 (54⸱4-135⸱3)	33⸱2 (12⸱4-77⸱1)	9⸱1 (1⸱8-37⸱2)	1⸱8 (0⸱2-15⸱1)	0⸱3 (0-5⸱2)	0 (0-1⸱5)	0 (0-0⸱4)	0 (0-0⸱1)	0 (0-0)	0 (0-0)	0 (0-0)	307⸱7 (216⸱9-472⸱8)
Croatia	184⸱1 (81⸱2-287)	81⸱3 (7-307⸱9)	24⸱2 (0⸱2-346⸱9)	4⸱8 (0-410⸱6)	0⸱7 (0-510⸱3)	0⸱1 (0-666⸱3)	0 (0-913⸱7)	0 (0-1316⸱1)	0 (0-1991)	0 (0-3163⸱7)	0 (0-5280⸱1)	0 (0-9256)	295⸱1 (88⸱4-24449⸱5)
Honduras	128⸱1 (63⸱1-193⸱1)	91⸱1 (10⸱9-312⸱3)	45⸱4 (0⸱6-533⸱3)	15⸱9 (0-961⸱5)	3⸱9 (0-1829⸱8)	0⸱7 (0-3676⸱4)	0⸱1 (0-7797⸱8)	0 (0-17460⸱2)	0 (0-41272⸱6)	0 (0-102993⸱2)	0 (0-271324⸱8)	0 (0-754578⸱5)	285⸱1 (74⸱6-1202933⸱4)
Costa Rica	91⸱3 (69⸱1-113⸱6)	68⸱6 (29⸱7-131⸱8)	45⸱3 (8⸱5-167⸱3)	26⸱3 (1⸱6-232⸱3)	13⸱4 (0⸱2-352⸱6)	6 (0-585⸱2)	2⸱4 (0-1062⸱2)	0⸱8 (0-2108⸱5)	0⸱3 (0-4576⸱9)	0⸱1 (0-10864⸱2)	0 (0-28201)	0 (0-80050⸱9)	254⸱6 (109⸱2-128446⸱6)
Hong Kong	95⸱9 (41-150⸱9)	69⸱5 (5⸱4-270⸱3)	42⸱6 (0⸱3-644⸱3)	22⸱1 (0-2042⸱1)	9⸱7 (0-8608⸱8)	3⸱6 (0-48269⸱7)	1⸱1 (0-359973⸱5)	0⸱3 (0-3570504⸱7)	0⸱1 (0-47103330)	0 (0-826487933⸱9)	0 (0-19287872485⸱1)	0 (0-598680394929⸱5)	244⸱9 (46⸱7-618845849142⸱6)
Albania	92⸱6 (-40⸱2-225⸱4)	63⸱4 (-5⸱2-914)	37⸱8 (0⸱3-7867⸱5)	19⸱7 (0-143762⸱3)	8⸱9 (0-5576483⸱3)	3⸱5 (0-459183006⸱2)	1⸱2 (0-80264057643⸱8)	0⸱4 (0-29782854601541⸱2)	0⸱1 (0-23459645081242700)	0 (0-39227123208809300000)	0 (0-1⸱39239157756087E+23)	0 (0-1⸱04917086438571E+27)	227⸱6 (-45⸱1-1⸱04931014279408E+27)
Latvia	104⸱9 (50⸱8-158⸱9)	54⸱3 (6⸱2-189⸱1)	18⸱8 (0⸱2-227⸱4)	4⸱3 (0-276⸱4)	0⸱7 (0-339⸱6)	0⸱1 (0-421⸱8)	0 (0-529⸱6)	0 (0-672⸱1)	0 (0-862⸱2)	0 (0-1118)	0 (0-1465⸱4)	0 (0-1941⸱5)	183 (57⸱2-8202⸱1)
Senegal	42⸱2 (18⸱2-66⸱1)	33⸱8 (2⸱7-130⸱2)	24⸱1 (0⸱2-359)	15⸱4 (0-1385⸱2)	8⸱8 (0-7483⸱1)	4⸱5 (0-56588)	2 (0-599030⸱9)	0⸱8 (0-8876790⸱9)	0⸱3 (0-184138579)	0⸱1 (0-5347066551⸱9)	0 (0-217354381006⸱3)	0 (0-12368106421299⸱9)	132 (21⸱1-12591001549270⸱4)
Uruguay	51⸱5 (-7⸱3-110⸱3)	35⸱6 (-0⸱1-350⸱4)	21⸱5 (0-2082⸱4)	11⸱4 (0-23158⸱1)	5⸱2 (0-481921)	2⸱1 (0-18766266⸱5)	0⸱7 (0-1367444815⸱7)	0⸱2 (0-186453955010⸱2)	0⸱1 (0-47573297032959⸱9)	0 (0-22713536650376700)	0 (0-20292527038720600000)	0 (0-3⸱39248053664383E+22)	128⸱4 (-7⸱4-3⸱39451206547748E+22)
Kenya	58⸱3 (-4⸱1-120⸱8)	35⸱1 (0-311⸱8)	13⸱5 (0-1067⸱1)	3⸱3 (0-4841⸱2)	0⸱5 (0-29114⸱8)	0⸱1 (0-232102⸱1)	0 (0-2452739⸱4)	0 (0-34358223⸱6)	0 (0-637994563⸱5)	0 (0-15703998012⸱1)	0 (0-512401583071⸱3)	0 (0-22162445043552⸱9)	110⸱9 (-4⸱1-22691225697720⸱7)
Lebanon	38⸱1 (12⸱8-63⸱4)	19⸱5 (0⸱7-89⸱8)	8⸱3 (0-175⸱9)	2⸱9 (0-476⸱8)	0⸱9 (0-1789⸱1)	0⸱2 (0-9291⸱2)	0 (0-66779⸱7)	0 (0-664271⸱1)	0 (0-9144854⸱4)	0 (0-174236332⸱7)	0 (0-4594424709⸱8)	0 (0-167669492601⸱4)	69⸱9 (13⸱5-172448041435⸱3)
Monaco	15 (7⸱2-22⸱7)	10⸱7 (1⸱2-37⸱4)	6⸱5 (0⸱1-80⸱5)	3⸱4 (0-225⸱8)	1⸱5 (0-826⸱3)	0⸱6 (0-3945⸱5)	0⸱2 (0-24581⸱4)	0⸱1 (0-199825⸱3)	0 (0-2119479⸱5)	0 (0-29332064⸱2)	0 (0-529652202⸱6)	0 (0-12478824925⸱2)	38 (8⸱4-13040158216⸱4)
Barbados	12⸱7 (3-22⸱3)	9⸱5 (0⸱1-52⸱2)	6⸱4 (0-191⸱6)	3⸱8 (0-1105⸱9)	2 (0-10032⸱3)	1 (0-143023⸱6)	0⸱4 (0-3204274⸱7)	0⸱2 (0-112815040⸱3)	0⸱1 (0-6241936491⸱6)	0 (0-542733678048⸱1)	0 (0-74159924786988⸱8)	0 (0-15924539157430400)	35⸱9 (3⸱1-15999248174005700)
Rwanda	15⸱2 (7⸱5-22⸱9)	8⸱5 (1-28⸱8)	3⸱6 (0⸱1-41⸱8)	1⸱2 (0-70)	0⸱3 (0-135⸱3)	0⸱1 (0-301⸱6)	0 (0-775⸱8)	0 (0-2302⸱6)	0 (0-7884⸱6)	0 (0-31150⸱8)	0 (0-142000)	0 (0-746848⸱6)	28⸱8 (8⸱6-931562⸱8)
Venezuela	12⸱6 (7⸱7-17⸱5)	6⸱7 (1⸱6-17⸱9)	3 (0⸱2-21⸱6)	1⸱2 (0-30⸱3)	0⸱4 (0-50)	0⸱1 (0-96⸱5)	0 (0-218⸱2)	0 (0-578⸱1)	0 (0-1794⸱1)	0 (0-6522⸱7)	0 (0-27779⸱3)	0 (0-138590⸱5)	24 (9⸱5-175716⸱6)
Bahamas	10⸱8 (8-13⸱5)	7⸱1 (2⸱9-14)	3⸱4 (0⸱6-13⸱4)	1⸱2 (0⸱1-11⸱8)	0⸱3 (0-9⸱5)	0⸱1 (0-7⸱1)	0 (0-4⸱9)	0 (0-3⸱1)	0 (0-1⸱8)	0 (0-1)	0 (0-0⸱5)	0 (0-0⸱2)	22⸱9 (11⸱6-80⸱8)
Taiwan	11⸱9 (8-15⸱8)	4⸱3 (1⸱3-10)	1⸱2 (0⸱1-6⸱3)	0⸱2 (0-3⸱9)	0 (0-2⸱4)	0 (0-1⸱5)	0 (0-0⸱9)	0 (0-0⸱6)	0 (0-0⸱3)	0 (0-0⸱2)	0 (0-0⸱1)	0 (0-0⸱1)	17⸱6 (9⸱5-42⸱2)
Faeroe Islands	8⸱1 (1⸱4-14⸱8)	1⸱9 (0-11⸱7)	0⸱3 (0-9⸱9)	0 (0-8⸱9)	0 (0-8⸱5)	0 (0-8⸱7)	0 (0-9⸱5)	0 (0-11)	0 (0-13⸱7)	0 (0-18)	0 (0-25⸱4)	0 (0-38⸱1)	10⸱3 (1⸱4-178⸱3)
Vietnam	5⸱7 (0⸱2-11⸱3)	2⸱6 (0-20)	1⸱1 (0-65⸱9)	0⸱5 (0-405⸱6)	0⸱2 (0-4663⸱5)	0⸱1 (0-100173⸱3)	0 (0-4019510⸱7)	0 (0-301282170⸱6)	0 (0-42184469383⸱6)	0 (0-11033433174205⸱6)	0 (0-5390731067964210)	0 (0-4919982780971850000)	10⸱2 (0⸱2-4925384587962870000)
Saint Martin	5 (0-10⸱1)	1⸱2 (0-9⸱2)	0⸱1 (0-8⸱4)	0 (0-7⸱6)	0 (0-6⸱8)	0 (0-6⸱1)	0 (0-5⸱5)	0 (0-4⸱9)	0 (0-4⸱3)	0 (0-3⸱8)	0 (0-3⸱3)	0 (0-2⸱9)	6⸱3 (0-73)
Martinique	4⸱6 (2⸱1-7⸱2)	0⸱9 (0⸱1-3⸱5)	0⸱1 (0-1⸱6)	0 (0-0⸱7)	0 (0-0⸱3)	0 (0-0⸱1)	0 (0-0)	0 (0-0)	0 (0-0)	0 (0-0)	0 (0-0)	0 (0-0)	5⸱7 (2⸱2-13⸱3)
Curaçao	1⸱1 (0⸱7-1⸱4)	0⸱5 (0⸱2-1⸱2)	0⸱3 (0-1⸱3)	0⸱1 (0-1⸱7)	0 (0-2⸱7)	0 (0-5⸱1)	0 (0-11⸱9)	0 (0-34)	0 (0-118⸱2)	0 (0-501⸱5)	0 (0-2595⸱5)	0 (0-16381)	2⸱1 (1-19655⸱5)
Macao	1 (0⸱8-1⸱2)	0⸱2 (0⸱1-0⸱4)	0 (0-0⸱1)	0 (0-0)	0 (0-0)	0 (0-0)	0 (0-0)	0 (0-0)	0 (0-0)	0 (0-0)	0 (0-0)	0 (0-0)	1⸱3 (1-1⸱8)
Greenland	0 (0-0)	0 (0-0)	0 (0-0)	0 (0-0)	0 (0-0)	0 (0-0)	0 (0-0)	0 (0-0)	0 (0-0)	0 (0-0)	0 (0-0)	0 (0-0)	0 (0-0)
