# Supplementary material for: COVID-19 pandemic and Farr’s law: A global comparison and prediction of outbreak acceleration and deceleration rates
Source: PLoS One. 2020 Sep 17;15(9):e0239175. doi: 10.1371/journal.pone.0239175 (PMC7498003; doi:10.1371/journal.pone.0239175)
Supplement: S3 Table — (XLSX) [file pone.0239175.s003.xlsx]

## Sheet: Sheet5
Country	Number of deaths predicted
	N (CI 95%)
	2020-04-15	2020-04-20	2020-04-25	2020-04-30	2020-05-05	2020-05-10	2020-05-15	2020-05-20	2020-05-25	2020-05-30	2020-06-05	2020-06-10	Total predicted cases
World	42274⸱1(40283-44265⸱3)	46051⸱7(39846⸱3-52870⸱2)	43411⸱7(32500⸱5-57218⸱5)	35412⸱6(21859-56110⸱1)	24997⸱6(12122⸱9-49856⸱6)	15269⸱7(5544-40140⸱6)	8071⸱4(2090⸱6-29283⸱4)	3692(650⸱1-19357)	1461⸱4(166⸱7-11594)	500⸱6(35⸱2-6292⸱3)	148⸱4(6⸱1-3094⸱3)	38⸱1(0⸱9-1378⸱8)	221329⸱3(155105⸱3-371461⸱1)
USA	14490⸱7(9597-19384⸱4)	24282⸱8(7054-58128⸱3)	31904⸱8(2692⸱4-182824⸱2)	32867⸱2(533⸱6-603103)	26547⸱2(54⸱9-2086704⸱6)	16812⸱1(2⸱9-7572549⸱6)	8347⸱9(0⸱1-28822716⸱7)	3250(0-115063963⸱3)	992(0-481787332⸱6)	237⸱4(0-2115841140)	44⸱6(0-9745909388)	6⸱6(0-47083995900)	159783⸱4(19935-59581943134⸱6)
France	7212⸱9(2112⸱8-12313)	9254⸱3(232⸱6-46036⸱9)	9820⸱9(6⸱2-243037⸱7)	8620⸱5(0-1811630⸱4)	6258⸱7(0-19067479⸱8)	3758⸱5(0-283364082⸱9)	1866⸱9(0-5945989270)	767(0-176169715786⸱5)	260⸱6(0-7369978129346⸱7)	73⸱3(0-435340385300780)	17(0-36309438120477100)	3⸱3(0-4276002124085640000)	47914(2351⸱7-4312754454989800000)
Sweden	689⸱9(187⸱7-1192⸱1)	1249⸱7(25⸱2-6446⸱7)	1955⸱2(0⸱8-52033⸱1)	2642⸱4(0-626802⸱2)	3084⸱6(0-11269199⸱9)	3110⸱2(0-302389850⸱3)	2708⸱8(0-12110244191⸱6)	2037⸱8(0-723852625819⸱2)	1324⸱2(0-64574190612407⸱1)	743⸱3(0-8597641889802620)	360⸱4(0-1708485494033170000)	150⸱9(0-5⸱06704548735765E+20)	20057⸱4(213⸱7-5⸱08421697182156E+20)
Germany	1849⸱4(1116-2582⸱8)	2930⸱7(644-7982⸱7)	3684⸱7(177⸱9-27337⸱6)	3675⸱7(23⸱5-103737⸱1)	2909⸱2(1⸱5-436184⸱3)	1826⸱9(0-2032206⸱8)	910⸱2(0-10491265⸱2)	359⸱8(0-60013626)	112⸱9(0-380394219⸱5)	28⸱1(0-2671652628⸱2)	5⸱5(0-20791609572⸱9)	0⸱9(0-179290910595)	18294(1963-203207681938⸱1)
Brazil	912⸱3(403⸱9-1420⸱6)	1315⸱6(114⸱2-4967⸱8)	1526⸱3(11⸱5-21764⸱3)	1424⸱7(0⸱4-119463⸱2)	1070(0-821545)	646⸱5(0-7078407⸱2)	314⸱3(0-76409418⸱6)	122⸱9(0-1033392749)	38⸱7(0-17510199118⸱6)	9⸱8(0-371726840005⸱9)	2(0-9886985910453⸱7)	0⸱3(0-329466354852252)	7383⸱3(530⸱1-339743695651566)
Turkey	740⸱1(429⸱7-1050⸱5)	1024(200⸱4-2928⸱5)	1144⸱3(43⸱8-9358)	1032⸱7(4⸱5-34280)	752⸱7(0⸱2-143949⸱5)	443⸱1(0-692933⸱6)	210⸱6(0-3823712⸱3)	80⸱9(0-24187492⸱5)	25⸱1(0-175391507⸱7)	6⸱3(0-1457935621⸱8)	1⸱3(0-13892493606⸱1)	0⸱2(0-151751899657⸱4)	5461⸱3(678⸱7-167306616097⸱9)
Belgium	1629⸱9(1284⸱9-1974⸱9)	1563⸱4(765⸱9-2781⸱3)	968⸱2(232⸱4-3063⸱9)	387(35⸱9-2640⸱3)	99⸱9(2⸱8-1779⸱9)	16⸱6(0⸱1-938⸱6)	1⸱8(0-387⸱1)	0⸱1(0-124⸱9)	0(0-31⸱5)	0(0-6⸱2)	0(0-1)	0(0-0⸱1)	4667(2321⸱9-13729⸱8)
Italy	2213⸱1(2077⸱7-2348⸱5)	1329⸱9(1100⸱4-1589⸱2)	632⸱9(433⸱4-903⸱8)	238⸱6(126⸱9-432)	71⸱2(27⸱6-173⸱6)	16⸱8(4⸱5-58⸱6)	3⸱2(0⸱5-16⸱6)	0⸱5(0-4)	0⸱1(0-0⸱8)	0(0-0⸱1)	0(0-0)	0(0-0)	4506⸱3(3771⸱2-5527⸱3)
Spain	2493⸱4(1765⸱2-3221⸱6)	1221⸱9(433⸱6-2635⸱6)	404⸱9(51-1883⸱6)	90⸱7(2⸱9-1175⸱9)	13⸱7(0⸱1-641⸱3)	1⸱4(0-305⸱5)	0⸱1(0-127⸱1)	0(0-46⸱2)	0(0-14⸱7)	0(0-4⸱1)	0(0-1)	0(0-0⸱2)	4226⸱2(2252⸱7-10056⸱9)
Egypt	93⸱9(65⸱5-122⸱3)	142⸱5(48⸱3-315⸱1)	199⸱5(22⸱9-975⸱2)	257⸱5(7-3624⸱4)	306⸱3(1⸱4-16178⸱2)	336(0⸱2-86728⸱8)	339⸱8(0-558391⸱3)	316⸱7(0-4317726⸱5)	272⸱2(0-40097083⸱7)	215⸱7(0-447210079⸱8)	157⸱6(0-5990340639⸱6)	106⸱1(0-96367943980⸱3)	2743⸱9(145⸱3-102850575845)
Netherlands	889⸱8(736⸱4-1043⸱2)	732⸱1(415-1179⸱8)	423⸱9(136⸱2-1100⸱9)	172⸱8(26-847⸱6)	49⸱5(2⸱9-538⸱4)	10(0⸱2-282⸱2)	1⸱4(0-122)	0⸱1(0-43⸱5)	0(0-12⸱8)	0(0-3⸱1)	0(0-0⸱6)	0(0-0⸱1)	2279⸱7(1316⸱8-5174⸱3)
Peru	110⸱1(13⸱5-206⸱7)	194⸱1(0⸱4-1284⸱9)	285(0-12484⸱4)	348⸱4(0-189646)	354⸱6(0-4503803⸱2)	300⸱5(0-167215119⸱3)	212⸱1(0-9705814604⸱5)	124⸱6(0-880742084995⸱5)	61(0-124946994989888)	24⸱8(0-27711701449328700)	8⸱4(0-9608616861335880000)	2⸱4(0-5⸱20857438155423E+21)	2025⸱9(13⸱8-5⸱21821083595463E+21)
Switzerland	307⸱5(117⸱9-497)	233⸱8(13⸱2-987⸱6)	125⸱3(0⸱4-2235⸱7)	47⸱3(0-5766⸱7)	12⸱6(0-16947⸱1)	2⸱4(0-56745⸱3)	0⸱3(0-216483⸱4)	0(0-940980⸱1)	0(0-4660123⸱3)	0(0-26295138⸱7)	0(0-169049790⸱3)	0(0-1238268764⸱1)	729⸱2(131⸱5-1439514459⸱3)
Austria	154⸱6(32-277⸱1)	169⸱8(1⸱5-979)	144⸱6(0-4804⸱3)	95⸱3(0-32755⸱5)	48⸱7(0-310262⸱4)	19⸱3(0-4082870⸱9)	5⸱9(0-74643872⸱3)	1⸱4(0-1895896673)	0⸱3(0-66900160961⸱8)	0(0-3279681392920⸱3)	0(0-223371697236911)	0(0-21135699578965000)	639⸱9(33⸱5-21362419832728300)
Ecuador	143⸱1(20⸱2-266)	126⸱7(0⸱4-813⸱6)	81⸱2(0-3348⸱3)	37⸱7(0-18538⸱4)	12⸱6(0-138092⸱2)	3⸱1(0-1383937)	0⸱5(0-18660084⸱6)	0⸱1(0-338501866⸱6)	0(0-8261495825⸱4)	0(0-271272935763)	0(0-11984071925938⸱5)	0(0-712282880272428)	405(20⸱6-724546845336902)
Indonesia	69⸱6(35⸱9-103⸱2)	72⸱8(10-237⸱8)	67⸱7(1⸱3-722⸱1)	55⸱9(0⸱1-2888⸱8)	41(0-15225⸱8)	26⸱7(0-105729⸱8)	15⸱4(0-967325⸱6)	7⸱9(0-11660176⸱6)	3⸱6(0-185180375⸱2)	1⸱5(0-3874736434⸱6)	0⸱5(0-106818567376⸱8)	0⸱2(0-3879794360224⸱1)	362⸱6(47⸱3-3990685596820⸱5)
Romania	131⸱8(108⸱5-155⸱2)	114⸱5(63⸱8-186⸱6)	66⸱8(20⸱8-177⸱5)	26⸱2(3⸱7-133⸱6)	6⸱9(0⸱4-79⸱5)	1⸱2(0-37⸱4)	0⸱1(0-13⸱9)	0(0-4⸱1)	0(0-1)	0(0-0⸱2)	0(0-0)	0(0-0)	347⸱6(197⸱2-788⸱9)
Chile	54⸱4(25⸱2-83⸱7)	73⸱8(7⸱3-268⸱4)	77⸱2(0⸱8-1021⸱3)	62⸱3(0-4612⸱7)	38⸱8(0-24730⸱3)	18⸱7(0-157378⸱9)	6⸱9(0-1188808⸱2)	2(0-10659211⸱5)	0⸱4(0-113445251⸱4)	0⸱1(0-1433162787⸱7)	0(0-21490805019)	0(0-382523221260⸱5)	334⸱7(33⸱2-405572670433⸱8)
Czechia	81⸱9(77⸱1-86⸱6)	91⸱2(76⸱2-108)	73⸱3(51⸱2-102⸱7)	42⸱5(23⸱4-74⸱5)	17⸱8(7⸱3-41⸱3)	5⸱4(1⸱5-17⸱5)	1⸱2(0⸱2-5⸱6)	0⸱2(0-1⸱4)	0(0-0⸱3)	0(0-0)	0(0-0)	0(0-0)	313⸱2(237-437⸱9)
Panama	35(-3-72⸱9)	45⸱3(0-411⸱4)	48(0-3953⸱2)	41⸱5(0-64682⸱5)	29⸱2(0-1802123⸱3)	16⸱8(0-85495759⸱9)	7⸱9(0-6906646479⸱3)	3(0-950063096076⸱2)	1(0-222535982004753)	0⸱2(0-88758633553982300)	0⸱1(0-60281429777154200000)	0(0-6⸱97138476670395E+22)	228(-3-6⸱97742180789432E+22)
Portugal	132⸱7(89⸱1-176⸱4)	71(21⸱5-166⸱7)	20⸱6(1⸱9-113⸱2)	3⸱2(0⸱1-55⸱2)	0⸱3(0-19⸱3)	0(0-4⸱9)	0(0-0⸱9)	0(0-0⸱1)	0(0-0)	0(0-0)	0(0-0)	0(0-0)	227⸱8(112⸱5-536⸱8)
Pakistan	27⸱1(9⸱2-45⸱1)	33⸱4(1⸱3-153)	35⸱4(0⸱1-742⸱8)	32⸱4(0-5161⸱8)	25⸱5(0-51320⸱2)	17⸱3(0-730080⸱6)	10⸱1(0-14860907⸱2)	5⸱1(0-432824414⸱1)	2⸱2(0-18037239884⸱9)	0⸱8(0-1075524518688)	0⸱3(0-91761911649464⸱5)	0⸱1(0-11202023836371100)	189⸱8(10⸱6-11294879758252000)
Philippines	52⸱9(27⸱4-78⸱5)	46⸱6(6⸱4-152)	31⸱4(0⸱6-334)	16⸱2(0-832⸱5)	6⸱4(0-2354)	1⸱9(0-7552)	0⸱4(0-27486⸱9)	0⸱1(0-113502⸱4)	0(0-531739⸱3)	0(0-2826223⸱9)	0(0-17042307⸱2)	0(0-116590777)	155⸱9(34⸱4-137143339⸱6)
Albania	11⸱3(2⸱8-19⸱9)	27(0⸱4-146)	40⸱4(0-1184⸱5)	38⸱2(0-10625⸱1)	22⸱7(0-105387⸱9)	8⸱5(0-1155865)	2(0-14017948⸱7)	0⸱3(0-187984787⸱7)	0(0-2787544561)	0(0-45706903973)	0(0-828710161832⸱5)	0(0-16614389875808⸱7)	150⸱5(3⸱2-17491797762140)
Israel	54⸱1(13⸱2-95)	36⸱7(0⸱5-198⸱9)	9⸱4(0-275)	0⸱9(0-251)	0(0-151⸱4)	0(0-60⸱3)	0(0-15⸱9)	0(0-2⸱8)	0(0-0⸱3)	0(0-0)	0(0-0)	0(0-0)	101⸱1(13⸱7-1050⸱7)
Iraq	13⸱6(1⸱4-25⸱9)	13⸱8(0-95⸱1)	12⸱5(0-591⸱8)	10⸱1(0-6247⸱3)	7⸱3(0-111879⸱9)	4⸱7(0-3399269⸱7)	2⸱7(0-175223521⸱5)	1⸱4(0-15324007021⸱2)	0⸱6(0-2273659563067⸱5)	0⸱3(0-572336826461070)	0⸱1(0-244428082977403000)	0(0-1⸱77102083208725E+20)	67⸱3(1⸱4-1⸱77347085917692E+20)
Greece	19⸱2(11⸱1-27⸱2)	15⸱5(3-44⸱3)	10(0⸱4-82)	5⸱2(0-172⸱6)	2⸱1(0-412⸱8)	0⸱7(0-1122⸱3)	0⸱2(0-3468⸱8)	0(0-12186⸱9)	0(0-48671⸱1)	0(0-220960⸱5)	0(0-1140306⸱2)	0(0-6689475⸱8)	52⸱8(14⸱5-8116930⸱6)
Serbia	24(13⸱7-34⸱3)	12⸱1(2⸱2-35⸱2)	2⸱8(0⸱1-23⸱7)	0⸱3(0-10⸱5)	0(0-3⸱1)	0(0-0⸱6)	0(0-0⸱1)	0(0-0)	0(0-0)	0(0-0)	0(0-0)	0(0-0)	39⸱2(16⸱1-107⸱5)
Saudi Arabia	21(13⸱1-28⸱8)	6⸱3(1⸱5-16⸱5)	0⸱6(0-4⸱1)	0(0-0⸱4)	0(0-0)	0(0-0)	0(0-0)	0(0-0)	0(0-0)	0(0-0)	0(0-0)	0(0-0)	27⸱9(14⸱6-49⸱9)
Bosnia and Herzegovina	16(5⸱4-26⸱6)	6⸱7(0⸱3-30⸱9)	1⸱2(0-24⸱9)	0⸱1(0-14)	0(0-5⸱5)	0(0-1⸱5)	0(0-0⸱3)	0(0-0)	0(0-0)	0(0-0)	0(0-0)	0(0-0)	24(5⸱7-103⸱8)
Andorra	10⸱7(0⸱8-20⸱6)	6⸱3(0-44⸱9)	1⸱6(0-82⸱6)	0⸱2(0-128)	0(0-167⸱3)	0(0-184⸱7)	0(0-171⸱9)	0(0-135)	0(0-89⸱5)	0(0-50⸱1)	0(0-23⸱6)	0(0-9⸱4)	18⸱8(0⸱8-1107⸱6)
Kazakhstan	5⸱5(1⸱5-9⸱5)	5⸱2(0⸱1-26⸱8)	3⸱4(0-89⸱8)	1⸱5(0-357⸱2)	0⸱5(0-1687⸱7)	0⸱1(0-9469⸱9)	0(0-63107)	0(0-499437⸱9)	0(0-4694148⸱7)	0(0-52396698⸱7)	0(0-694580706⸱4)	0(0-10934859701⸱8)	16⸱2(1⸱6-11687105441⸱3)
South Africa	10⸱3(-6⸱2-26⸱7)	4⸱3(-0⸱9-75⸱9)	0⸱9(0-274⸱5)	0⸱1(0-1264⸱1)	0(0-7413⸱7)	0(0-55378)	0(0-526847⸱1)	0(0-6383753⸱1)	0(0-98517127⸱9)	0(0-1936384428⸱5)	0(0-48474752461⸱3)	0(0-1545552626497⸱5)	15⸱6(-7⸱1-1596069255548⸱4)
Estonia	11(2⸱2-19⸱8)	2⸱4(0-14⸱1)	0⸱1(0-3⸱6)	0(0-0⸱3)	0(0-0)	0(0-0)	0(0-0)	0(0-0)	0(0-0)	0(0-0)	0(0-0)	0(0-0)	13⸱5(2⸱2-37⸱9)
Vietnam	6⸱3(1⸱2-11⸱3)	4⸱2(0-25⸱1)	1⸱9(0-65⸱6)	0⸱5(0-201⸱5)	0⸱1(0-727⸱3)	0(0-3087⸱5)	0(0-15414)	0(0-90492⸱4)	0(0-624750⸱9)	0(0-5072230⸱3)	0(0-48427075⸱8)	0(0-543719253⸱6)	13(1⸱2-597953335⸱3)
China	4⸱7(1⸱5-8)	2⸱5(0⸱1-11⸱8)	1⸱1(0-25⸱8)	0⸱5(0-83⸱8)	0⸱2(0-403⸱7)	0⸱1(0-2883⸱3)	0(0-30531⸱5)	0(0-479361⸱8)	0(0-11159416⸱3)	0(0-385196215⸱9)	0(0-19714468025⸱9)	0(0-1496065578974)	9(1⸱6-1516176915941⸱9)
Belarus	6(-0⸱8-12⸱8)	1⸱2(0-11⸱5)	0⸱1(0-6⸱5)	0(0-2⸱3)	0(0-0⸱5)	0(0-0⸱1)	0(0-0)	0(0-0)	0(0-0)	0(0-0)	0(0-0)	0(0-0)	7⸱3(-0⸱8-33⸱7)
Malaysia	5⸱3(0-10⸱5)	1⸱7(0-13⸱1)	0⸱3(0-19⸱3)	0(0-33⸱7)	0(0-69⸱3)	0(0-168⸱4)	0(0-483⸱7)	0(0-1642⸱1)	0(0-6588⸱7)	0(0-31243⸱2)	0(0-175091⸱4)	0(0-1159648⸱7)	7⸱3(0-1375012)
Bolivia	2⸱5(-1⸱5-6⸱5)	0⸱5(-0⸱1-8⸱9)	0(0-15⸱4)	0(0-33⸱7)	0(0-93⸱3)	0(0-326⸱2)	0(0-1441⸱9)	0(0-8055⸱7)	0(0-56890)	0(0-507848⸱8)	0(0-5730570⸱7)	0(0-81738350⸱3)	3⸱1(-1⸱6-88043641⸱4)
Bulgaria	3(3-3)	0⸱1(0⸱1-0⸱1)	0(0-0)	0(0-0)	0(0-0)	0(0-0)	0(0-0)	0(0-0)	0(0-0)	0(0-0)	0(0-0)	0(0-0)	3⸱1(3⸱1-3⸱1)
Channel Islands	2(2-2)	0⸱3(0⸱3-0⸱3)	0(0-0)	0(0-0)	0(0-0)	0(0-0)	0(0-0)	0(0-0)	0(0-0)	0(0-0)	0(0-0)	0(0-0)	2⸱3(2⸱3-2⸱3)
Honduras	1(1-1)	0(0-0)	0(0-0)	0(0-0)	0(0-0)	0(0-0)	0(0-0)	0(0-0)	0(0-0)	0(0-0)	0(0-0)	0(0-0)	1(1-1)
Mali	0⸱7(-0⸱4-1⸱7)	0⸱1(0-2)	0(0-2⸱9)	0(0-5⸱5)	0(0-13⸱5)	0(0-43⸱5)	0(0-182⸱1)	0(0-991⸱4)	0(0-7017⸱2)	0(0-64574⸱9)	0(0-772612⸱2)	0(0-12018730⸱1)	0⸱8(-0⸱4-12864177)
UAE	0⸱7(-0⸱6-2)	0⸱1(0-1⸱4)	0(0-1⸱6)	0(0-2⸱5)	0(0-5⸱9)	0(0-20⸱6)	0(0-107)	0(0-821⸱3)	0(0-9327⸱1)	0(0-156762⸱4)	0(0-3899414⸱5)	0(0-143555136⸱2)	0⸱7(-0⸱7-147621602⸱5)
Saint Kitts and Nevis	0⸱5(-0⸱3-1⸱3)	0⸱1(0-1⸱9)	0(0-6⸱5)	0(0-49⸱6)	0(0-863⸱5)	0(0-34229⸱5)	0(0-3087391⸱2)	0(0-633607304⸱7)	0(0-295859667465⸱8)	0(0-314331875991773)	0(0-759850501805691000)	0(0-4⸱17931355132959E+21)	0⸱6(-0⸱3-4⸱18007371645977E+21)
DRC	0⸱4(-0⸱3-1⸱2)	0(0-0⸱5)	0(0-0⸱2)	0(0-0⸱1)	0(0-0)	0(0-0)	0(0-0)	0(0-0)	0(0-0)	0(0-0)	0(0-0)	0(0-0)	0⸱5(-0⸱3-2)
Lebanon	0⸱4(-0⸱1-0⸱9)	0(0-0⸱1)	0(0-0)	0(0-0)	0(0-0)	0(0-0)	0(0-0)	0(0-0)	0(0-0)	0(0-0)	0(0-0)	0(0-0)	0⸱5(-0⸱1-1⸱1)
Sri Lanka	0⸱3(-0⸱2-0⸱8)	0(0-0⸱2)	0(0-0)	0(0-0)	0(0-0)	0(0-0)	0(0-0)	0(0-0)	0(0-0)	0(0-0)	0(0-0)	0(0-0)	0⸱3(-0⸱2-1⸱1)
Trinidad and Tobago	0⸱3(-0⸱2-0⸱8)	0(0-0⸱2)	0(0-0)	0(0-0)	0(0-0)	0(0-0)	0(0-0)	0(0-0)	0(0-0)	0(0-0)	0(0-0)	0(0-0)	0⸱3(-0⸱2-1⸱1)
Guadeloupe	0⸱2(-0⸱1-0⸱6)	0(0-0)	0(0-0)	0(0-0)	0(0-0)	0(0-0)	0(0-0)	0(0-0)	0(0-0)	0(0-0)	0(0-0)	0(0-0)	0⸱2(-0⸱1-0⸱6)
Uganda	0⸱2(-0⸱1-0⸱5)	0(0-0)	0(0-0)	0(0-0)	0(0-0)	0(0-0)	0(0-0)	0(0-0)	0(0-0)	0(0-0)	0(0-0)	0(0-0)	0⸱2(-0⸱1-0⸱5)
Venezuela	0⸱2(-0⸱1-0⸱5)	0(0-0)	0(0-0)	0(0-0)	0(0-0)	0(0-0)	0(0-0)	0(0-0)	0(0-0)	0(0-0)	0(0-0)	0(0-0)	0⸱2(-0⸱1-0⸱6)
Bahrain	0⸱1(-0⸱1-0⸱3)	0(0-0)	0(0-0)	0(0-0)	0(0-0)	0(0-0)	0(0-0)	0(0-0)	0(0-0)	0(0-0)	0(0-0)	0(0-0)	0⸱1(-0⸱1-0⸱3)
Barbados	0(0-0)	0(0-0)	0(0-0)	0(0-0)	0(0-0)	0(0-0)	0(0-0)	0(0-0)	0(0-0)	0(0-0)	0(0-0)	0(0-0)	0(0-0)
Cyprus	0(0-0)	0(0-0)	0(0-0)	0(0-0)	0(0-0)	0(0-0)	0(0-0)	0(0-0)	0(0-0)	0(0-0)	0(0-0)	0(0-0)	0(0-0)
El Salvador	0(0-0)	0(0-0)	0(0-0)	0(0-0)	0(0-0)	0(0-0)	0(0-0)	0(0-0)	0(0-0)	0(0-0)	0(0-0)	0(0-0)	0(0-0)
Guyana	0(0-0)	0(0-0)	0(0-0)	0(0-0)	0(0-0)	0(0-0)	0(0-0)	0(0-0)	0(0-0)	0(0-0)	0(0-0)	0(0-0)	0(0-0)
Jamaica	0(0-0)	0(0-0)	0(0-0)	0(0-0)	0(0-0)	0(0-0)	0(0-0)	0(0-0)	0(0-0)	0(0-0)	0(0-0)	0(0-0)	0(0-0)
Kenya	0(0-0)	0(0-0)	0(0-0)	0(0-0)	0(0-0)	0(0-0)	0(0-0)	0(0-0)	0(0-0)	0(0-0)	0(0-0)	0(0-0)	0(0-0)
Liberia	0(0-0)	0(0-0)	0(0-0)	0(0-0)	0(0-0)	0(0-0)	0(0-0)	0(0-0)	0(0-0)	0(0-0)	0(0-0)	0(0-0)	0(0-0)
Martinique	0(0-0)	0(0-0)	0(0-0)	0(0-0)	0(0-0)	0(0-0)	0(0-0)	0(0-0)	0(0-0)	0(0-0)	0(0-0)	0(0-0)	0(0-0)
Niger	0(0-0)	0(0-0)	0(0-0)	0(0-0)	0(0-0)	0(0-0)	0(0-0)	0(0-0)	0(0-0)	0(0-0)	0(0-0)	0(0-0)	0(0-0)
Paraguay	0(0-0)	0(0-0)	0(0-0)	0(0-0)	0(0-0)	0(0-0)	0(0-0)	0(0-0)	0(0-0)	0(0-0)	0(0-0)	0(0-0)	0(0-0)
Uruguay	0(0-0)	0(0-0)	0(0-0)	0(0-0)	0(0-0)	0(0-0)	0(0-0)	0(0-0)	0(0-0)	0(0-0)	0(0-0)	0(0-0)	0(0-0)
